# Supplementary material for: Effects of the Surface Charge of Graphene Oxide Derivatives on Ocular Compatibility
Source: Nanomaterials (Basel). 2022 Feb 22;12(5):735. doi: 10.3390/nano12050735 (PMC8911648; doi:10.3390/nano12050735)
Supplement: Supplementary file 1 [file nanomaterials-12-00735-s001.zip]

Archive with 1 entries (1 files):
- nanomaterials-1539787-supplementary.pdf
